# Supplementary material for: Microbial Persistence, Replacement and Local Antimicrobial Therapy in Recurrent Bone and Joint Infection
Source: Antibiotics (Basel). 2023 Apr 5;12(4):708. doi: 10.3390/antibiotics12040708 (PMC10135193; doi:10.3390/antibiotics12040708)
Supplement: Supplementary file 1 [file antibiotics-12-00708-s001.zip]

Archive with 2 entries (2 files):
- table S1_Recurrence_first_antibiograms.xlsx
- table S2_Recurrence_reop_antibiograms.xlsx
