# Supplementary material for: Microbial Persistence, Replacement and Local Antimicrobial Therapy in Recurrent Bone and Joint Infection
Source: Antibiotics (Basel). 2023 Apr 5;12(4):708. doi: 10.3390/antibiotics12040708 (PMC10135193; doi:10.3390/antibiotics12040708)
Supplement: Supplementary file 1 [file antibiotics-12-00708-s001.zip › table S1_Recurrence_first_antibiograms.xlsx]

## Sheet: S1_Recurrence_first_antibiogram
Study ID	INDEX Microorg number	Levofloxacin	Teicoplanin	Daptomycin	Clindamycin	Synercid	Amoxicillin	Chloramphenicol	Ciprofloxacin	Erythromycin	Fusidic acid	Fosfomycin	Gentamicin	Linezolid	Moxifloxacin	Flucloxacillinn	Rifampicin	Co-trimoxazole	Tetracycline	Vancomycin	Mupirocin	TEMOCILLIN	ERTAPENEM	MEROPENEM	CO-AMOXICLAV	AMIKACIN	AZTREONAM	CEFTAZIDIME	CEFTRIAXONE	PIVMECILLINAM	TOBRAMYCIN	TRIMETHOPRIM	PIPTAZ	COLISTIN	Penicillin	Metronidazole	AMPHOTERICIN	FLUCYTOSINE	FLUCONAZOLE	VORICONAZOLE	MICAFUNGIN	POSACONAZOLE
RecBJI002	Staphylococcus aureus	NA	NA	NA	NA	S	NA	NA	S	S	S	NA	S	S	NA	S	S	NA	S	S	NA	NA	NA	NA	NA	S	NA	NA	NA	NA	NA	S	NA	NA	R	NA	NA	NA	NA	NA	NA	NA
RecBJI002	Enterococcus faecium	NA	NA	NA	NA	R	NA	NA	R	R	S	NA	R	S	NA	R	R	NA	S	R	NA	NA	NA	NA	NA	R	NA	NA	NA	NA	NA	R	NA	NA	R	NA	NA	NA	NA	NA	NA	NA
RecBJI002	Coagulase negative Staphylococcus	NA	NA	NA	NA	S	NA	NA	R	S	R	NA	R	S	NA	R	R	NA	S	S	NA	NA	NA	NA	NA	S	NA	NA	NA	NA	NA	S	NA	NA	R	NA	NA	NA	NA	NA	NA	NA
RecBJI002	Coagulase negative Staphylococcus	NA	NA	NA	NA	S	NA	NA	R	R	S	NA	R	S	NA	R	S	NA	R	S	NA	NA	NA	NA	NA	S	NA	NA	NA	NA	NA	S	NA	NA	R	NA	NA	NA	NA	NA	NA	NA
RecBJI003	Staphylococcus aureus	NA	NA	NA	NA	S	NA	NA	S	S	S	NA	S	S	NA	S	S	NA	S	S	NA	NA	NA	NA	NA	S	NA	NA	NA	NA	NA	S	NA	NA	R	NA	NA	NA	NA	NA	NA	NA
RecBJI003	Coagulase negative Staphylococcus	NA	NA	NA	NA	S	NA	NA	R	S	R	NA	R	S	NA	R	S	NA	S	S	NA	NA	NA	NA	NA	S	NA	NA	NA	NA	NA	R	NA	NA	R	NA	NA	NA	NA	NA	NA	NA
RecBJI004	Coagulase negative Staphylococcus	NA	S	NA	NA	S	S	NA	S	S	S	NA	S	S	NA	S	S	S	S	S	NA	NA	NA	NA	NA	NA	NA	NA	NA	NA	NA	NA	NA	NA	NA	NA	NA	NA	NA	NA	NA	NA
RecBJI005	Klebsiella pneumoniae	NA	NA	NA	NA	NA	R	NA	R	NA	NA	NA	R	NA	NA	NA	NA	R	NA	NA	NA	NA	S	S	S	NA	NA	R	R	NA	NA	R	S	NA	NA	NA	NA	NA	NA	NA	NA	NA
RecBJI006	Coagulase negative Staphylococcus	NA	R	NA	NA	S	NA	NA	S	S	S	NA	S	S	NA	S	S	NA	S	S	NA	NA	NA	NA	NA	S	NA	NA	NA	NA	NA	R	NA	NA	R	NA	NA	NA	NA	NA	NA	NA
RecBJI006	Coagulase negative Staphylococcus	NA	R	NA	NA	S	NA	NA	S	R	S	NA	S	S	NA	S	S	NA	S	S	NA	NA	NA	NA	NA	S	NA	NA	NA	NA	NA	S	NA	NA	R	NA	NA	NA	NA	NA	NA	NA
RecBJI006	Cutibacterium acnes	NA	NA	NA	NA	S	NA	NA	S	S	S	NA	S	S	NA	S	S	NA	S	S	NA	NA	NA	NA	NA	S	NA	NA	NA	NA	NA	S	NA	NA	S	NA	NA	NA	NA	NA	NA	NA
RecBJI006	Diphtheroid species	NA	NA	NA	NA	S	NA	NA	R	S	S	NA	S	S	NA	NA	S	NA	S	S	NA	NA	NA	NA	NA	S	NA	NA	NA	NA	NA	R	NA	NA	S	NA	NA	NA	NA	NA	NA	NA
RecBJI007	Enterococcus faecalis	NA	S	NA	NA	R	S	NA	NA	NA	NA	NA	S	S	NA	NA	NA	NA	NA	S	NA	NA	NA	NA	NA	NA	NA	NA	NA	NA	NA	NA	NA	NA	NA	NA	NA	NA	NA	NA	NA	NA
RecBJI007	Diphtheroid species	NA	NA	NA	NA	S	NA	NA	R	R	S	NA	S	S	NA	NA	S	NA	R	S	NA	NA	NA	NA	NA	S	NA	NA	NA	NA	NA	R	NA	NA	R	NA	NA	NA	NA	NA	NA	NA
RecBJI007	Anaerobic gram positive cocccus	NA	NA	NA	NA	NA	NA	NA	NA	NA	NA	NA	NA	NA	NA	NA	NA	NA	NA	NA	NA	NA	NA	NA	NA	NA	NA	NA	NA	NA	NA	NA	NA	NA	NA	NA	NA	NA	NA	NA	NA	NA
RecBJI008	Propionibacterium species	NA	NA	NA	NA	S	NA	NA	S	S	S	NA	R	S	NA	S	S	NA	S	S	NA	NA	NA	NA	NA	S	NA	NA	NA	NA	NA	S	NA	NA	S	R	NA	NA	NA	NA	NA	NA
RecBJI008	Enterococcus faecalis	NA	NA	NA	NA	R	S	NA	NA	NA	NA	NA	S	R	NA	NA	NA	NA	NA	S	NA	NA	NA	NA	NA	NA	NA	NA	NA	NA	NA	NA	NA	NA	NA	NA	NA	NA	NA	NA	NA	NA
RecBJI009	Enterococcus faecium	NA	S	NA	NA	S	R	NA	NA	NA	NA	NA	R	S	NA	NA	NA	NA	NA	S	NA	NA	NA	NA	NA	NA	NA	NA	NA	NA	NA	NA	NA	NA	NA	NA	NA	NA	NA	NA	NA	NA
RecBJI010	Streptococcus agalactiae	NA	S	NA	NA	NA	S	NA	R	S	S	NA	R	NA	NA	S	S	NA	R	S	NA	NA	NA	S	S	R	NA	NA	NA	NA	NA	NA	NA	NA	S	NA	NA	NA	NA	NA	NA	NA
RecBJI011	Staphylococcus aureus	S	S	NA	NA	NA	S	NA	NA	S	S	NA	S	NA	S	S	S	NA	S	S	NA	NA	NA	NA	S	NA	NA	NA	NA	NA	NA	R	NA	NA	S	NA	NA	NA	NA	NA	NA	NA
RecBJI011	Coagulase negative Staphylococcus	R	S	NA	NA	NA	R	NA	R	R	R	NA	R	NA	R	R	S	S	R	S	NA	NA	NA	NA	R	S	NA	NA	NA	NA	NA	S	NA	NA	R	NA	NA	NA	NA	NA	NA	NA
RecBJI011	Streptococcus sp	R	S	NA	S	NA	S	NA	R	S	S	NA	S	NA	NA	S	S	NA	S	S	NA	NA	NA	S	S	S	NA	NA	S	NA	NA	R	NA	NA	S	NA	NA	NA	NA	NA	NA	NA
RecBJI012	Enterobacter cloacae	S	NA	NA	NA	NA	R	NA	S	NA	NA	NA	S	NA	NA	NA	NA	S	NA	NA	NA	NA	NA	S	R	S	NA	S	S	NA	S	S	S	NA	R	NA	NA	NA	NA	NA	NA	NA
RecBJI012	Enterococcus sp	NA	NA	NA	NA	S	S	NA	NA	NA	NA	NA	R	S	NA	NA	NA	NA	NA	S	NA	NA	NA	NA	NA	NA	NA	NA	NA	NA	NA	NA	NA	NA	NA	NA	NA	NA	NA	NA	NA	NA
RecBJI013	Staphylococcus aureus	S	S	NA	NA	NA	S	NA	S	R	S	NA	S	NA	S	S	S	S	S	S	NA	NA	NA	NA	S	NA	NA	NA	NA	NA	NA	S	NA	NA	S	NA	NA	NA	NA	NA	NA	NA
RecBJI014	Coagulase negative Staphylococcus	S	S	NA	NA	NA	R	NA	S	S	S	NA	R	NA	S	R	R	S	S	S	NA	NA	NA	NA	NA	NA	NA	NA	NA	NA	NA	S	NA	NA	R	NA	NA	NA	NA	NA	NA	NA
RecBJI015	Proteus mirabilis	S	NA	NA	NA	NA	S	NA	S	NA	NA	NA	S	NA	NA	NA	NA	S	NA	NA	NA	NA	NA	S	S	S	NA	S	S	NA	NA	S	S	R	NA	NA	NA	NA	NA	NA	NA	NA
RecBJI015	Enterococcus faecalis	NA	NA	NA	NA	NA	S	NA	NA	NA	NA	NA	NA	NA	NA	NA	NA	NA	NA	NA	NA	NA	NA	NA	NA	NA	NA	NA	NA	NA	NA	NA	NA	NA	NA	NA	NA	NA	NA	NA	NA	NA
RecBJI016	Staphylococcus aureus	S	S	NA	NA	NA	R	NA	S	S	S	NA	S	NA	S	S	S	S	S	S	NA	NA	NA	NA	NA	NA	NA	NA	NA	NA	NA	S	NA	NA	R	NA	NA	NA	NA	NA	NA	NA
RecBJI017	Enterococcus faecalis	NA	NA	NA	NA	NA	S	NA	NA	NA	NA	NA	NA	NA	NA	NA	NA	NA	NA	NA	NA	NA	NA	NA	NA	NA	NA	NA	NA	NA	NA	NA	NA	NA	NA	NA	NA	NA	NA	NA	NA	NA
RecBJI018	Pseudomonas aeruginosa	NA	NA	NA	NA	NA	R	NA	S	NA	NA	NA	S	NA	NA	NA	NA	NA	NA	NA	NA	NA	NA	S	R	S	NA	S	NA	NA	NA	R	S	NA	NA	NA	NA	NA	NA	NA	NA	NA
RecBJI018	Coagulase negative Staphylococcus	R	NA	NA	NA	NA	R	NA	R	R	S	NA	R	NA	NA	R	S	S	R	S	NA	NA	NA	NA	NA	NA	NA	NA	NA	NA	NA	S	NA	NA	R	NA	NA	NA	NA	NA	NA	NA
RecBJI019	Staphylococcus lugdunensis	S	S	NA	NA	NA	R	NA	S	S	S	NA	S	NA	S	S	S	NA	R	S	NA	NA	NA	NA	NA	NA	NA	NA	NA	NA	NA	R	NA	NA	R	NA	NA	NA	NA	NA	NA	NA
RecBJI020	Streptococcus dysgalactiae	R	S	NA	NA	NA	S	NA	R	R	S	NA	S	NA	NA	S	S	NA	S	S	NA	NA	NA	NA	NA	NA	NA	NA	NA	NA	NA	R	NA	NA	S	NA	NA	NA	NA	NA	NA	NA
RecBJI021	Enterococcus faecium	NA	S	S	NA	NA	R	NA	NA	NA	NA	NA	NA	NA	NA	NA	NA	NA	NA	S	NA	NA	NA	R	NA	NA	NA	NA	R	NA	NA	NA	NA	NA	R	NA	NA	NA	NA	NA	NA	NA
RecBJI021	Staphylococcus epidermidis	R	NA	S	I	NA	R	NA	R	S	R	NA	R	NA	S	R	S	R	S	S	NA	NA	NA	NA	NA	R	NA	NA	NA	NA	NA	NA	NA	NA	R	NA	NA	NA	NA	NA	NA	NA
RecBJI021	Staphylococcus lugdunensis	R	S	S	R	NA	R	NA	R	R	R	NA	R	NA	I	R	S	R	S	S	NA	NA	NA	NA	NA	R	NA	NA	NA	NA	NA	R	NA	NA	R	NA	NA	NA	NA	NA	NA	NA
RecBJI022	Klebsiella oxytoca	S	NA	NA	NA	NA	R	NA	S	NA	NA	NA	S	NA	NA	NA	NA	S	NA	NA	NA	NA	S	S	S	NA	S	S	S	NA	S	S	S	S	R	NA	NA	NA	NA	NA	NA	NA
RecBJI022	Enterococcus faecalis	NA	S	S	NA	NA	S	NA	NA	NA	NA	NA	NA	NA	NA	NA	NA	NA	NA	S	NA	NA	NA	NA	NA	NA	NA	NA	NA	NA	NA	NA	NA	NA	NA	NA	NA	NA	NA	NA	NA	NA
RecBJI023	Coagulase negative Staphylococcus	NA	S	NA	NA	NA	R	NA	S	S	S	NA	S	NA	NA	S	S	S	S	S	NA	NA	NA	NA	NA	S	NA	NA	NA	NA	NA	S	NA	NA	R	NA	NA	NA	NA	NA	NA	NA
RecBJI025	Staphylococcus aureus	NA	S	S	R	NA	R	NA	S	R	S	NA	S	S	S	S	R	S	S	S	S	NA	NA	NA	NA	S	NA	NA	NA	NA	NA	NA	NA	NA	R	NA	NA	NA	NA	NA	NA	NA
RecBJI025	Staphylococcus epidermidis	NA	S	S	S	NA	R	NA	R	R	R	NA	R	S	R	S	R	R	R	S	NA	NA	NA	NA	NA	R	NA	NA	NA	NA	NA	NA	NA	NA	R	NA	NA	NA	NA	NA	NA	NA
RecBJI025	Staphylococcus aureus	NA	NA	S	NA	NA	S	NA	R	R	S	NA	S	S	NA	S	I	S	S	NA	S	NA	NA	NA	NA	S	NA	NA	NA	NA	NA	S	NA	NA	S	NA	NA	NA	NA	NA	NA	NA
RecBJI026	Enterococcus faecalis	NA	S	S	NA	NA	S	NA	NA	NA	NA	NA	R	S	NA	NA	NA	NA	NA	S	NA	NA	NA	NA	NA	NA	NA	NA	NA	NA	NA	NA	NA	NA	R	NA	NA	NA	NA	NA	NA	NA
RecBJI027	Staphylococcus aureus	NA	NA	NA	NA	NA	R	NA	R	R	S	NA	S	NA	NA	R	S	S	S	S	NA	NA	NA	NA	NA	S	NA	NA	NA	NA	NA	S	NA	NA	R	NA	NA	NA	NA	NA	NA	NA
RecBJI028	Citrobacter species	S	NA	NA	NA	NA	R	NA	S	NA	NA	NA	S	NA	NA	NA	NA	S	NA	NA	NA	NA	S	S	S	NA	S	S	S	NA	S	S	S	S	NA	NA	NA	NA	NA	NA	NA	NA
RecBJI029	Staphylococcus epidermidis	NA	S	NA	NA	NA	R	NA	R	R	R	NA	R	NA	NA	R	S	NA	S	S	NA	NA	NA	NA	NA	S	NA	NA	NA	NA	NA	R	NA	NA	R	NA	NA	NA	NA	NA	NA	NA
RecBJI029	Staphylococcus epidermidis	NA	S	NA	NA	NA	R	NA	S	R	S	NA	S	NA	NA	S	S	S	S	S	NA	NA	NA	NA	NA	S	NA	NA	NA	NA	NA	S	NA	NA	R	NA	NA	NA	NA	NA	NA	NA
RecBJI031	Corynebacterium species	NA	NA	NA	NA	NA	R	NA	R	R	S	NA	S	NA	NA	R	S	NA	S	S	NA	NA	NA	NA	NA	S	NA	NA	NA	NA	NA	R	NA	NA	R	NA	NA	NA	NA	NA	NA	NA
RecBJI031	Staphylococcus epidermidis	NA	NA	NA	NA	NA	R	NA	R	R	S	NA	R	NA	NA	R	S	NA	S	S	NA	NA	NA	NA	NA	S	NA	NA	NA	NA	NA	R	NA	NA	R	NA	NA	NA	NA	NA	NA	NA
RecBJI032	Proteus mirabilis	S	NA	NA	NA	NA	R	NA	S	NA	NA	NA	R	NA	NA	NA	NA	R	NA	NA	NA	NA	S	S	S	NA	S	S	S	NA	S	R	S	R	R	NA	NA	NA	NA	NA	NA	NA
RecBJI035	Morganella morganii	I	NA	NA	NA	NA	R	NA	I	NA	NA	NA	R	NA	NA	NA	NA	R	NA	NA	NA	NA	S	S	R	NA	S	S	S	NA	R	R	S	R	R	NA	NA	NA	NA	NA	NA	NA
RecBJI035	Pseudomonas aeruginosa	S	NA	NA	NA	NA	NA	NA	I	NA	NA	NA	R	NA	NA	NA	NA	NA	NA	NA	NA	NA	NA	S	NA	S	S	S	NA	NA	R	NA	S	R	NA	NA	NA	NA	NA	NA	NA	NA
RecBJI035	Enterococcus faecalis	NA	S	S	NA	NA	R	NA	NA	NA	NA	NA	NA	NA	NA	NA	NA	NA	NA	S	NA	NA	NA	NA	NA	NA	NA	NA	NA	NA	NA	NA	NA	NA	NA	NA	NA	NA	NA	NA	NA	NA
RecBJI035	Streptococcus agalactiae	NA	S	S	NA	NA	S	S	NA	NA	NA	NA	NA	NA	S	NA	NA	NA	R	S	NA	NA	NA	NA	NA	NA	NA	NA	NA	NA	NA	NA	NA	NA	S	NA	NA	NA	NA	NA	NA	NA
RecBJI040	Coagulase negative Staphylococcus	NA	S	R	R	NA	R	NA	R	R	R	NA	R	S	S	R	R	S	S	S	NA	NA	NA	NA	NA	R	NA	NA	NA	NA	NA	NA	NA	NA	R	NA	NA	NA	NA	NA	NA	NA
RecBJI041	Streptococcus dysgalactiae	NA	S	S	R	NA	S	S	NA	S	NA	NA	NA	S	S	NA	NA	NA	R	S	NA	NA	NA	NA	S	NA	NA	NA	NA	NA	NA	NA	NA	NA	S	NA	NA	NA	NA	NA	NA	NA
RecBJI042	Enterococcus faecalis	NA	NA	NA	NA	NA	S	NA	NA	S	NA	NA	NA	NA	NA	NA	NA	NA	R	S	NA	NA	NA	NA	NA	NA	NA	NA	NA	NA	NA	NA	NA	NA	S	NA	NA	NA	NA	NA	NA	NA
RecBJI043	Staphylococcus epidermidis	NA	S	S	S	S	R	NA	R	R	R	NA	R	S	R	R	R	R	S	S	NA	NA	NA	NA	NA	R	NA	NA	NA	NA	NA	R	NA	NA	R	NA	NA	NA	NA	NA	NA	NA
RecBJI045	Staphylococcus epidermidis	NA	S	S	R	S	R	NA	R	R	R	NA	S	S	R	R	R	R	I	S	NA	NA	NA	NA	NA	S	NA	NA	NA	NA	NA	R	NA	NA	R	NA	NA	NA	NA	NA	NA	NA
RecBJI045	Staphylococcus epidermidis	NA	S	S	S	S	R	NA	R	S	R	NA	S	S	R	R	R	R	S	S	NA	NA	NA	NA	NA	S	NA	NA	NA	NA	NA	R	NA	NA	R	NA	NA	NA	NA	NA	NA	NA
RecBJI048	Serratia marcescens	S	NA	NA	NA	NA	R	NA	S	NA	NA	NA	S	NA	NA	NA	NA	S	NA	NA	NA	NA	S	S	R	NA	S	S	S	NA	S	NA	S	R	NA	NA	NA	NA	NA	NA	NA	NA
RecBJI049	Staphylococcus aureus	NA	S	S	S	NA	R	NA	R	S	R	NA	S	S	R	R	S	S	S	S	S	NA	NA	NA	NA	S	NA	NA	NA	NA	NA	NA	NA	NA	R	NA	NA	NA	NA	NA	NA	NA
RecBJI050	Morganella morganii	S	NA	NA	NA	NA	R	NA	I	NA	NA	R	R	NA	NA	NA	NA	R	NA	NA	NA	NA	S	S	R	S	S	S	S	NA	R	R	S	R	R	NA	NA	NA	NA	NA	NA	NA
RecBJI050	Morganella morganii	R	NA	NA	NA	NA	R	NA	R	NA	NA	R	S	NA	NA	NA	NA	R	NA	NA	NA	NA	S	S	R	S	S	S	S	NA	S	R	S	R	R	NA	NA	NA	NA	NA	NA	NA
RecBJI051	Staphylococcus epidermidis	NA	R	S	R	S	R	NA	R	R	R	NA	R	S	R	R	R	R	R	S	NA	NA	NA	NA	NA	R	NA	NA	NA	NA	NA	NA	NA	NA	R	NA	NA	NA	NA	NA	NA	NA
RecBJI052	Staphylococcus aureus	NA	NA	NA	NA	NA	R	NA	S	S	S	NA	S	NA	NA	S	S	S	S	S	NA	NA	NA	NA	NA	S	NA	NA	NA	NA	NA	S	NA	NA	R	NA	NA	NA	NA	NA	NA	NA
RecBJI057	Staphylococcus epidermidis	NA	S	S	S	NA	R	NA	R	S	S	NA	R	S	S	R	S	S	R	S	NA	NA	NA	NA	NA	R	NA	NA	NA	NA	NA	NA	NA	NA	R	NA	NA	NA	NA	NA	NA	NA
RecBJI057	Staphylococcus aureus	NA	S	S	S	NA	R	NA	S	S	S	NA	S	S	S	S	S	S	S	S	NA	NA	NA	NA	NA	S	NA	NA	NA	NA	NA	NA	NA	NA	R	NA	NA	NA	NA	NA	NA	NA
RecBJI058	Staphylococcus aureus	NA	S	S	S	NA	R	NA	S	S	S	NA	S	S	S	S	S	S	S	S	NA	NA	NA	NA	NA	S	NA	NA	NA	NA	NA	NA	NA	NA	R	NA	NA	NA	NA	NA	NA	NA
RecBJI058	Staphylococcus aureus	NA	S	S	S	NA	R	NA	S	S	R	NA	R	S	S	S	S	S	S	S	NA	NA	NA	NA	NA	R	NA	NA	NA	NA	NA	NA	NA	NA	R	NA	NA	NA	NA	NA	NA	NA
RecBJI058	Pseudomonas aeruginosa	S	NA	NA	NA	NA	NA	NA	S	NA	NA	NA	S	NA	NA	NA	NA	NA	NA	NA	NA	NA	NA	S	NA	S	I	S	NA	NA	S	NA	S	S	NA	NA	NA	NA	NA	NA	NA	NA
RecBJI059	Staphylococcus aureus	NA	S	S	S	NA	R	NA	S	S	S	NA	S	S	S	S	S	S	S	S	S	NA	NA	NA	NA	S	NA	NA	NA	NA	NA	NA	NA	NA	R	NA	NA	NA	NA	NA	NA	NA
RecBJI060	Staphylococcus lugdunensis	NA	S	S	S	S	S	NA	S	S	S	NA	S	S	S	S	S	R	S	S	NA	NA	NA	NA	NA	S	NA	NA	NA	NA	NA	R	NA	NA	S	NA	NA	NA	NA	NA	NA	NA
RecBJI061	Staphylococcus epidermidis	NA	S	NA	NA	S	R	NA	R	S	R	NA	S	S	NA	R	R	NA	S	S	NA	NA	NA	NA	NA	S	NA	NA	NA	NA	NA	R	NA	NA	R	NA	NA	NA	NA	NA	NA	NA
RecBJI062	Staphylococcus epidermidis	NA	S	S	S	S	R	NA	S	S	S	NA	S	S	S	S	S	S	R	S	NA	NA	NA	NA	NA	S	NA	NA	NA	NA	NA	NA	NA	NA	R	NA	NA	NA	NA	NA	NA	NA
RecBJI062	Enterobacter cloacae	S	NA	NA	NA	NA	R	NA	S	NA	NA	S	S	NA	NA	NA	NA	S	NA	NA	NA	NA	S	S	R	S	S	S	S	NA	S	S	S	S	NA	NA	NA	NA	NA	NA	NA	NA
RecBJI063	Coagulase negative Staphylococcus	NA	S	S	S	S	S	NA	S	S	S	NA	S	S	S	S	S	S	S	S	NA	NA	NA	NA	R	S	NA	NA	NA	NA	NA	NA	NA	NA	S	NA	NA	NA	NA	NA	NA	NA
RecBJI064	Staphylococcus aureus	NA	S	S	S	NA	NA	NA	S	S	S	NA	R	S	S	S	S	S	S	S	S	NA	NA	NA	NA	R	NA	NA	NA	NA	NA	NA	NA	NA	NA	NA	NA	NA	NA	NA	NA	NA
RecBJI066	Serratia marcescens	S	NA	NA	NA	NA	R	NA	S	NA	NA	NA	S	NA	NA	NA	NA	S	NA	NA	NA	NA	S	S	R	NA	S	S	S	NA	S	S	S	R	R	NA	NA	NA	NA	NA	NA	NA
RecBJI068	Staphylococcus epidermidis	NA	S	S	R	NA	R	NA	R	R	R	NA	R	NA	S	R	S	S	R	S	NA	NA	NA	NA	NA	R	NA	NA	NA	NA	NA	S	NA	NA	R	NA	NA	NA	NA	NA	NA	NA
RecBJI069	Staphylococcus aureus	NA	S	S	S	NA	R	NA	R	S	S	NA	R	S	R	R	S	S	S	S	S	S	NA	NA	NA	R	NA	NA	NA	NA	NA	NA	NA	NA	R	NA	NA	NA	NA	NA	NA	NA
RecBJI070	Staphylococcus epidermidis	NA	S	S	S	S	R	NA	S	R	S	NA	R	S	S	R	S	S	R	S	NA	NA	NA	NA	NA	R	NA	NA	NA	NA	NA	NA	NA	NA	R	NA	NA	NA	NA	NA	NA	NA
RecBJI071	Streptococcus agalactiae	NA	NA	NA	S	S	NA	NA	R	S	S	NA	R	S	NA	NA	NA	NA	R	S	NA	NA	NA	NA	NA	R	NA	NA	NA	NA	NA	R	NA	NA	S	NA	NA	NA	NA	NA	NA	NA
RecBJI072	Staphylococcus aureus	NA	S	S	S	NA	NA	NA	R	S	S	NA	S	S	I	R	S	S	S	S	S	NA	NA	NA	NA	S	NA	NA	NA	NA	NA	NA	NA	NA	R	NA	NA	NA	NA	NA	NA	NA
RecBJI073	Coagulase negative Staphylococcus	NA	R	NA	NA	S	NA	NA	S	S	S	NA	R	S	NA	S	S	NA	S	S	NA	NA	NA	NA	NA	R	NA	NA	NA	NA	NA	R	NA	NA	S	NA	NA	NA	NA	NA	NA	NA
RecBJI073	Coagulase negative Staphylococcus	NA	S	NA	NA	S	NA	NA	S	S	S	NA	R	S	NA	S	R	NA	S	S	NA	NA	NA	NA	NA	S	NA	NA	NA	NA	NA	S	NA	NA	R	NA	NA	NA	NA	NA	NA	NA
RecBJI074	Coagulase negative Staphylococcus	NA	S	NA	NA	S	NA	NA	S	S	S	NA	R	S	NA	R	S	NA	S	S	NA	NA	NA	NA	NA	R	NA	NA	NA	NA	NA	R	NA	NA	R	NA	NA	NA	NA	NA	NA	NA
RecBJI075	Pseudomonas aeruginosa	S	NA	NA	NA	NA	NA	NA	S	NA	NA	NA	R	NA	NA	NA	NA	NA	NA	NA	NA	NA	NA	S	NA	S	I	S	NA	NA	R	NA	S	S	NA	NA	NA	NA	NA	NA	NA	NA
RecBJI076	Streptococcus sanguinis	NA	S	NA	NA	NA	S	NA	NA	NA	NA	NA	S	S	NA	NA	NA	NA	NA	S	NA	NA	NA	S	NA	NA	NA	NA	S	NA	NA	NA	NA	NA	S	NA	NA	NA	NA	NA	NA	NA
RecBJI076	Gemella morbillorum	NA	NA	NA	NA	NA	NA	NA	S	S	S	NA	S	S	NA	NA	S	NA	S	S	S	NA	NA	NA	NA	S	NA	NA	NA	NA	NA	R	NA	NA	S	NA	NA	NA	NA	NA	NA	NA
RecBJI076	Mixed anaerobes	NA	NA	NA	NA	NA	NA	NA	NA	NA	NA	NA	NA	NA	NA	NA	NA	NA	NA	NA	NA	NA	NA	NA	NA	NA	NA	NA	NA	NA	NA	NA	NA	NA	NA	S	NA	NA	NA	NA	NA	NA
RecBJI079	Staphylococcus aureus	NA	S	S	S	NA	R	NA	S	S	S	NA	S	S	S	S	S	S	S	S	S	NA	NA	NA	NA	S	NA	NA	NA	NA	NA	NA	NA	NA	R	NA	NA	NA	NA	NA	NA	NA
RecBJI080	Staphylococcus aureus	NA	S	S	S	NA	R	NA	S	S	S	NA	S	S	S	S	S	S	S	S	S	NA	NA	NA	NA	S	NA	NA	NA	NA	NA	NA	NA	NA	R	NA	NA	NA	NA	NA	NA	NA
RecBJI081	Staphylococcus aureus	NA	S	S	S	NA	R	NA	S	S	S	NA	S	S	S	S	S	S	S	S	S	NA	NA	NA	NA	S	NA	NA	NA	NA	NA	NA	NA	NA	R	NA	NA	NA	NA	NA	NA	NA
RecBJI082	Staphylococcus aureus	NA	S	S	S	NA	R	NA	S	S	S	NA	S	S	S	S	S	S	S	S	S	NA	NA	NA	NA	S	NA	NA	NA	NA	NA	NA	NA	NA	R	NA	NA	NA	NA	NA	NA	NA
RecBJI082	Morganella morganii	S	NA	NA	NA	NA	R	NA	S	NA	NA	R	S	NA	NA	NA	NA	S	NA	NA	NA	NA	S	S	R	S	S	S	S	NA	S	S	S	R	NA	NA	NA	NA	NA	NA	NA	NA
RecBJI083	Staphylococcus epidermidis	S	S	S	S	S	R	S	S	S	S	S	S	S	S	S	S	S	S	S	NA	NA	NA	NA	NA	NA	NA	NA	NA	NA	NA	NA	NA	NA	R	NA	NA	NA	NA	NA	NA	NA
RecBJI084	Staphylococcus aureus	S	S	S	S	S	R	S	S	S	S	S	S	S	S	S	S	S	S	S	S	NA	NA	NA	NA	NA	NA	NA	NA	NA	NA	NA	NA	NA	R	NA	NA	NA	NA	NA	NA	NA
RecBJI085	Staphylococcus aureus	S	S	S	S	S	R	S	S	S	S	S	S	S	S	S	S	S	S	S	S	NA	NA	NA	NA	NA	NA	NA	NA	NA	NA	NA	NA	NA	R	NA	NA	NA	NA	NA	NA	NA
RecBJI086	Pseudomonas aeruginosa	S	NA	NA	NA	NA	NA	NA	S	NA	NA	NA	S	NA	NA	NA	NA	NA	NA	NA	NA	NA	NA	S	NA	S	I	S	NA	NA	S	NA	S	NA	NA	NA	NA	NA	NA	NA	NA	NA
RecBJI087	Pseudomonas aeruginosa	NA	NA	NA	NA	NA	NA	NA	S	NA	NA	NA	S	NA	NA	NA	NA	NA	NA	NA	NA	NA	NA	S	NA	S	S	S	NA	NA	S	NA	S	NA	NA	NA	NA	NA	NA	NA	NA	NA
RecBJI087	Pseudomonas aeruginosa	NA	NA	NA	NA	NA	NA	NA	S	NA	NA	NA	R	NA	NA	NA	NA	NA	NA	NA	NA	NA	NA	S	NA	R	R	S	NA	NA	R	NA	S	NA	NA	NA	NA	NA	NA	NA	NA	NA
RecBJI088	Coagulase negative Staphylococcus	NA	S	S	R	S	R	NA	S	R	R	NA	S	S	S	R	S	R	R	S	NA	NA	NA	NA	NA	S	NA	NA	NA	NA	NA	NA	NA	NA	R	NA	NA	NA	NA	NA	NA	NA
RecBJI090	Streptococcus agalactiae	NA	S	S	NA	NA	S	S	NA	R	NA	NA	NA	NA	S	S	NA	NA	R	S	NA	NA	NA	NA	NA	NA	NA	NA	NA	NA	NA	NA	NA	NA	S	NA	NA	NA	NA	NA	NA	NA
RecBJI090	Escherichia coli	S	NA	NA	NA	NA	R	NA	S	NA	NA	NA	R	NA	NA	NA	NA	S	NA	NA	NA	NA	S	S	R	S	S	S	S	NA	R	S	S	S	R	NA	NA	NA	NA	NA	NA	NA
RecBJI092	Staphylococcus epidermidis	NA	S	S	I	NA	R	NA	R	S	R	S	R	S	I	R	S	S	S	S	NA	NA	NA	NA	NA	R	NA	NA	NA	NA	NA	NA	NA	NA	R	NA	NA	NA	NA	NA	NA	NA
RecBJI092	Pseudomonas aeruginosa	R	NA	NA	NA	NA	NA	NA	R	NA	NA	NA	R	NA	NA	NA	NA	NA	NA	NA	NA	NA	NA	S	NA	S	I	S	NA	NA	S	NA	S	S	R	NA	NA	NA	NA	NA	NA	NA
RecBJI093	Staphylococcus aureus	NA	S	S	S	NA	R	NA	S	S	S	S	S	S	S	S	S	S	S	S	S	NA	NA	NA	NA	S	NA	NA	NA	NA	NA	NA	NA	NA	R	NA	NA	NA	NA	NA	NA	NA
RecBJI094	Staphylococcus aureus	R	S	S	R	S	R	S	R	R	S	S	R	S	R	R	S	R	R	S	S	NA	NA	NA	NA	NA	NA	NA	NA	NA	NA	NA	NA	NA	R	NA	NA	NA	NA	NA	NA	NA
RecBJI095	Proteus mirabilis	NA	NA	NA	NA	NA	S	NA	S	NA	NA	NA	S	NA	NA	NA	NA	NA	NA	NA	NA	NA	NA	S	S	NA	NA	S	S	NA	NA	R	S	R	NA	NA	NA	NA	NA	NA	NA	NA
RecBJI095	Enterococcus faecalis	NA	NA	NA	NA	R	S	NA	NA	NA	NA	NA	S	S	NA	NA	NA	NA	NA	S	NA	NA	NA	NA	S	NA	NA	NA	NA	NA	NA	NA	NA	NA	NA	NA	NA	NA	NA	NA	NA	NA
RecBJI095	Escherichia coli	NA	NA	NA	NA	NA	R	NA	S	NA	NA	NA	S	NA	NA	NA	NA	S	NA	NA	NA	NA	NA	S	S	NA	NA	S	S	NA	NA	S	S	NA	NA	NA	NA	NA	NA	NA	NA	NA
RecBJI096	Enterobacter cloacae	NA	NA	NA	NA	NA	R	NA	R	NA	NA	NA	R	NA	NA	NA	NA	NA	NA	NA	NA	R	S	S	R	NA	S	R	R	NA	NA	R	R	R	R	NA	NA	NA	NA	NA	NA	NA
RecBJI097	Bacteroides fragilis	R	NA	NA	NA	NA	NA	NA	R	NA	NA	NA	R	NA	NA	NA	NA	NA	NA	NA	NA	NA	NA	NA	NA	R	NA	NA	NA	NA	R	NA	NA	NA	R	S	NA	NA	NA	NA	NA	NA
RecBJI098	Escherichia coli	NA	NA	NA	NA	NA	R	NA	S	NA	NA	NA	S	NA	NA	NA	NA	S	NA	NA	NA	NA	NA	S	R	NA	NA	S	S	NA	NA	S	S	NA	R	NA	NA	NA	NA	NA	NA	NA
RecBJI098	Enterococcus faecalis	NA	NA	NA	NA	NA	S	NA	NA	R	NA	NA	NA	NA	NA	NA	NA	NA	R	S	NA	NA	NA	NA	NA	NA	NA	NA	NA	NA	NA	NA	NA	NA	S	NA	NA	NA	NA	NA	NA	NA
RecBJI098	Anaerobic gram positive cocccus	NA	NA	NA	NA	NA	NA	NA	NA	NA	NA	NA	NA	NA	NA		NA	NA	NA	NA	NA	NA	NA	NA	NA	NA	NA	NA	NA	NA	NA	NA	NA	NA	NA	S	NA	NA	NA	NA	NA	NA
RecBJI099	Staphylococcus aureus	NA	NA	NA	NA	NA	R	NA	R	S	S	NA	S	S	NA	S	S	S	S	S	NA	NA	NA	NA	NA	S	NA	NA	NA	NA	NA	S	NA	NA	R	NA	NA	NA	NA	NA	NA	NA
RecBJI100	Staphylococcus aureus	NA	S	NA	NA	NA	R	NA	R	R	S	NA	S	S	NA	R	S	S	S	S	NA	NA	NA	NA	NA	S	NA	NA	NA	NA	NA	S	NA	NA	R	NA	NA	NA	NA	NA	NA	NA
RecBJI101	Proteus mirabilis	NA	NA	NA	NA	NA	S	NA	S	NA	NA	NA	S	NA	NA	NA	NA	S	NA	NA	NA	NA	NA	S	S	NA	NA	S	S	NA	NA	S	S	NA	NA	NA	NA	NA	NA	NA	NA	NA
RecBJI102	Staphylococcus aureus	NA	NA	NA	NA	S	R	NA	R	R	S	NA	S	S	NA	R	S	NA	S	S	NA	NA	NA	NA	NA	S	NA	NA	NA	NA	NA	R	NA	NA	R	NA	NA	NA	NA	NA	NA	NA
RecBJI102	Enterococcus faecalis	NA	NA	NA	NA	R	S	NA	NA	NA	NA	NA	R	S	NA	NA	NA	NA	NA	S	NA	NA	NA	NA	S	NA	NA	NA	NA	NA	NA	NA	NA	NA	NA	NA	NA	NA	NA	NA	NA	NA
RecBJI104	Staphylococcus aureus	NA	NA	NA	NA	NA	R	NA	S	S	S	NA	NA	S	NA	S	S	S	S	S	NA	NA	NA	NA	NA	S	NA	NA	NA	NA	NA	S	NA	NA	R	NA	NA	NA	NA	NA	NA	NA
RecBJI105	Coagulase negative Staphylococcus	NA	NA	NA	NA	NA	R	NA	S	R	R	NA	S	S	NA	R	R	S	S	S	NA	NA	NA	NA	NA	S	NA	NA	NA	NA	NA	S	NA	NA	R	NA	NA	NA	NA	NA	NA	NA
RecBJI106	Proteus mirabilis	NA	NA	NA	NA	NA	S	NA	S	NA	NA	NA	S	NA	NA	NA	NA	NA	NA	NA	NA	NA	NA	S	S	NA	NA	S	S	NA	NA	R	S	NA	NA	NA	NA	NA	NA	NA	NA	NA
RecBJI106	Staphylococcus aureus	R	S	NA	NA	NA	R	NA	R	R	S	NA	S	S	NA	R	S	S	S	S	S	NA	NA	NA	NA	S	NA	NA	NA	NA	NA	S	NA	NA	R	NA	NA	NA	NA	NA	NA	NA
RecBJI106	Staphylococcus aureus	NA	NA	NA	NA	NA	S	NA	S	S	R	NA	S	S	NA	S	S	S	R	S	NA	NA	NA	NA	NA	S	NA	NA	NA	NA	NA	S	NA	NA	S	NA	NA	NA	NA	NA	NA	NA
RecBJI106	Coagulase negative Staphylococcus	NA	NA	NA	NA	NA	R	NA	S	R	R	NA	S	S	NA	R	S	S	R	S	NA	NA	NA	NA	NA	S	NA	NA	NA	NA	NA	S	NA	NA	R	NA	NA	NA	NA	NA	NA	NA
RecBJI108	Staphylococcus aureus	NA	NA	NA	NA	S	R	NA	S	S	S	S	S	S	NA	S	S	S	S	S	NA	NA	NA	NA	NA	S	NA	NA	NA	NA	NA	S	NA	NA	R	NA	NA	NA	NA	NA	NA	NA
RecBJI108	Klebsiella pneumoniae	NA	NA	NA	NA	NA	R	NA	S	NA	NA	NA	S	NA	NA	NA	NA	S	NA	NA	NA	NA	NA	S	S	NA	NA	S	S	NA	NA	S	S	NA	R	NA	NA	NA	NA	NA	NA	NA
RecBJI109	Staphylococcus aureus	NA	NA	NA	NA	S	R	NA	S	S	S	NA	S	S	NA	S	S	S	S	S	NA	NA	NA	NA	NA	S	NA	NA	NA	NA	NA	S	NA	NA	R	NA	NA	NA	NA	NA	NA	NA
RecBJI110	Staphylococcus aureus	NA	NA	NA	NA	NA	R	NA	S	S	S	NA	S	S	NA	S	S	S	S	S	NA	NA	NA	NA	NA	S	NA	NA	NA	NA	NA	S	NA	NA	R	NA	NA	NA	NA	NA	NA	NA
RecBJI111	Pseudomonas aeruginosa	NA	NA	NA	NA	NA	NA	NA	S	NA	NA	NA	S	NA	NA	NA	NA	NA	NA	NA	NA	NA	NA	S	NA	NA	NA	S	NA	NA	NA	NA	S	NA	NA	NA	NA	NA	NA	NA	NA	NA
RecBJI111	Enterobacter amnigenus	NA	NA	NA	NA	NA	R	NA	S	NA	NA	NA	S	NA	NA	NA	NA	NA	NA	NA	NA	NA	NA	S	R	NA	NA	S	S	NA	NA	R	R	NA	R	NA	NA	NA	NA	NA	NA	NA
RecBJI113	Staphylococcus lugdunensis	S	S	S	S	S	S	S	S	S	S	R	S	S	S	S	S	S	S	S	NA	NA	NA	NA	NA	NA	NA	NA	NA	NA	NA	NA	NA	NA	NA	NA	NA	NA	NA	NA	NA	NA
RecBJI114	Enterococcus faecium	NA	S	S	NA	I	R	NA	NA	NA	NA	NA	NA	S	NA	NA	NA	NA	NA	S	NA	NA	NA	NA	NA	NA	NA	NA	NA	NA	NA	NA	NA	NA	NA	NA	NA	NA	NA	NA	NA	NA
RecBJI116	Escherichia coli	S	NA	NA	NA	NA	S	NA	S	NA	NA	S	S	NA	NA	NA	NA	S	NA	NA	NA	NA	S	S	S	S	S	S	S	S	S	S	S	NA	NA	NA	NA	NA	NA	NA	NA	NA
RecBJI116	Streptococcus dysgalactiae	NA	S	S	NA	NA	S	S	NA	R	NA	NA	NA	S	S	S	NA	NA	I	S	NA	NA	NA	NA	S	NA	NA	NA	NA	NA	NA	NA	NA	NA	S	NA	NA	NA	NA	NA	NA	NA
RecBJI116	Staphylococcus aureus	S	S	S	S	S	R	S	S	S	S	S	S	S	S	S	S	S	S	S	S	NA	NA	NA	NA	NA	NA	NA	NA	NA	NA	NA	NA	NA	R	NA	NA	NA	NA	NA	NA	NA
RecBJI119	Escherichia coli	R	NA	NA	NA	NA	R	NA	R	NA	NA	R	S	NA	NA	NA	NA	I	NA	NA	NA	S	S	S	S	S	I	S	R	S	S	R	S	NA	NA	NA	NA	NA	NA	NA	NA	NA
RecBJI120	Candida albicans	NA	NA	NA	NA	NA	NA	NA	NA	NA	NA	NA	NA	NA	NA	NA	NA	NA	NA	NA	NA	NA	NA	NA	NA	NA	NA	NA	NA	NA	NA	NA	NA	NA	NA	NA	S	S	S	S	S	S
RecBJI120	Cutibacterium acnes	NA	NA	NA	NA	NA	NA	NA	NA	NA	NA	NA	NA	NA	NA	NA	NA	NA	NA	NA	NA	NA	NA	NA	NA	NA	NA	NA	NA	NA	NA	NA	NA	NA	S	R	NA	NA	NA	NA	NA	NA
RecBJI120	Staphylococcus epidermidis	S	S	S	S	S	R	NA	S	S	S	S	S	S	S	R	S	NA	I	S	NA	NA	NA	NA	NA	NA	NA	NA	NA	NA	NA	NA	NA	NA	NA	NA	NA	NA	NA	NA	NA	NA
RecBJI121	Staphylococcus aureus	S	S	S	R	S	NA	S	S	R	R	S	S	S	S	S	S	S	S	S	S	NA	NA	NA	NA	NA	NA	NA	NA	NA	NA	NA	NA	NA	NA	NA	NA	NA	NA	NA	NA	NA
RecBJI122	Staphylococcus aureus	S	S	S	S	S	NA	S	S	S	S	S	S	S	S	S	S	S	S	S	S	NA	NA	NA	NA	NA	NA	NA	NA	NA	NA	NA	NA	NA	S	NA	NA	NA	NA	NA	NA	NA
RecBJI123	Staphylococcus aureus	S	S	S	S	S	NA	S	S	S	S	S	S	S	S	S	S	S	S	S	S	NA	NA	NA	NA	NA	NA	NA	NA	NA	NA	NA	NA	NA	R	NA	NA	NA	NA	NA	NA	NA
RecBJI124	Staphylococcus aureus	S	S	S	S	S	NA	S	S	S	S	S	S	S	S	S	S	S	S	S	S	NA	NA	NA	NA	NA	NA	NA	NA	NA	NA	NA	NA	NA	R	NA	NA	NA	NA	NA	NA	NA
RecBJI124	Enterococcus faecalis	NA	S	S	NA	NA	S	NA	NA	NA	NA	NA	NA	S	NA	NA	NA	NA	NA	S	NA	NA	NA	NA	NA	NA	NA	NA	NA	NA	NA	NA	NA	NA	NA	NA	NA	NA	NA	NA	NA	NA
RecBJI124	Streptococcus anginosus	NA	NA	NA	S	NA	NA	NA	NA	NA	NA	NA	NA	NA	NA	NA	NA	NA	NA	S	NA	NA	NA	NA	NA	NA	NA	NA	NA	NA	NA	NA	NA	NA	S	NA	NA	NA	NA	NA	NA	NA
RecBJI125	Enterococcus faecium	NA	S	S	NA	I	S	NA	NA	NA	NA	NA	NA	S	NA	NA	NA	NA	NA	S	NA	NA	NA	NA	NA	NA	NA	NA	NA	NA	NA	NA	NA	NA	NA	NA	NA	NA	NA	NA	NA	NA
RecBJI125	Enterococcus faecium	NA	NA	NA	NA	NA	R	NA	NA	NA	NA	NA	R	S	NA	NA	NA	NA	NA	S	NA	NA	NA	NA	NA	NA	NA	NA	NA	NA	NA	NA	NA	NA	R	NA	NA	NA	NA	NA	NA	NA
RecBJI126	Staphylococcus epidermidis	R	S	S	R	S	R	S	R	R	R	S	R	S	R	R	R	R	R	S	NA	NA	NA	NA	NA	NA	NA	NA	NA	NA	NA	NA	NA	NA	NA	NA	NA	NA	NA	NA	NA	NA
RecBJI127	Klebsiella pneumoniae	S	NA	NA	NA	NA	R	NA	S	NA	NA	S	S	NA	NA	NA	NA	S	NA	NA	NA	S	S	S	R	S	S	S	S	NA	S	S	S	NA	NA	NA	NA	NA	NA	NA	NA	NA
RecBJI128	Streptococcus gordonii	NA	S	NA	NA	NA	S	NA	NA	NA	NA	NA	NA	S	NA	NA	NA	NA	NA	S	NA	NA	NA	S	NA	NA	NA	NA	S	NA	NA	NA	NA	NA	S	NA	NA	NA	NA	NA	NA	NA
RecBJI129	Staphylococcus aureus	S	S	S	S	S	NA	S	S	R	S	S	S	S	S	S	S	S	R	S	NA	NA	NA	NA	NA	NA	NA	NA	NA	NA	NA	NA	NA	NA	R	NA	NA	NA	NA	NA	NA	NA
RecBJI130	Staphylococcus aureus	S	S	S	S	S	NA	S	S	S	S	S	S	S	S	S	S	S	S	S	NA	NA	NA	NA	NA	NA	NA	NA	NA	NA	NA	NA	NA	NA	R	NA	NA	NA	NA	NA	NA	NA
RecBJI130	Corynebacterium species	NA	NA	NA	NA	NA	NA	NA	R	NA	NA	NA	S	S	NA	NA	S	NA	R	S	NA	NA	NA	NA	NA	NA	NA	NA	NA	NA	NA	NA	NA	NA	R	NA	NA	NA	NA	NA	NA	NA
RecBJI131	Staphylococcus aureus	S	S	S	S	S	NA	S	S	S	S	S	S	S	S	S	S	S	S	S	NA	NA	NA	NA	NA	NA	NA	NA	NA	NA	NA	NA	NA	NA	NA	NA	NA	NA	NA	NA	NA	NA
RecBJI132	Morganella morganii	R	NA	NA	NA	NA	R	NA	R	NA	NA	R	R	NA	NA	NA	NA	R	NA	NA	NA	NA	S	S	R	S	S	S	S	NA	R	R	S	R	NA	NA	NA	NA	NA	NA	NA	NA
RecBJI132	Escherichia coli	S	NA	NA	NA	NA	R	NA	S	NA	NA	S	S	NA	NA	NA	NA	S	NA	NA	NA	R	S	S	R	I	S	S	S	S	R	S	I	NA	NA	NA	NA	NA	NA	NA	NA	NA
RecBJI133	Staphylococcus epidermidis	S	S	S	S	S	R	S	S	S	S	S	R	S	S	R	R	R	I	S	NA	NA	NA	NA	NA	NA	NA	NA	NA	NA	NA	NA	NA	NA	NA	NA	NA	NA	NA	NA	NA	NA
RecBJI134	Staphylococcus epidermidis	S	S	S	S	S	NA	S	S	S	S	S	S	S	S	S	S	S	S	S	NA	NA	NA	NA	NA	NA	NA	NA	NA	NA	NA	NA	NA	NA	NA	NA	NA	NA	NA	NA	NA	NA
RecBJI136	Enterobacter cloacae	S	NA	NA	NA	NA	R	NA	S	NA	NA	NA	S	NA	NA	NA	NA	S	NA	NA	NA	S	S	S	R	S	S	S	S	NA	S	S	S	NA	NA	NA	NA	NA	NA	NA	NA	NA
RecBJI136	Enterococcus faecalis	NA	S	S	NA	NA	S	NA	NA	NA	NA	NA	NA	S	NA	NA	NA	NA	NA	S	NA	NA	NA	NA	S	NA	NA	NA	NA	NA	NA	NA	NA	NA	NA	NA	NA	NA	NA	NA	NA	NA
RecBJI136	Morganella morganii	S	NA	NA	NA	NA	R	NA	S	NA	NA	R	S	NA	NA	NA	NA	S	NA	NA	NA	NA	S	S	R	S	S	S	S	NA	S	S	S	R	NA	NA	NA	NA	NA	NA	NA	NA
RecBJI136	Corynebacterium striatum	NA	NA	NA	NA	NA	NA	NA	S	NA	NA	NA	S	S	NA	NA	S	NA	S	S	NA	NA	NA	NA	NA	NA	NA	NA	NA	NA	NA	NA	NA	NA	R	NA	NA	NA	NA	NA	NA	NA
RecBJI137	Staphylococcus aureus	S	S	S	R	S	NA	S	S	R	S	S	S	S	S	S	R	S	S	S	S	NA	NA	NA	NA	NA	NA	NA	NA	NA	NA	NA	NA	NA	R	NA	NA	NA	NA	NA	NA	NA
RecBJI001	Staphylococcus aureus	NA	NA	NA	NA	NA	NA	NA	S	S	S	NA	S	S	NA	S	S	NA	S	S	NA	NA	NA	NA	NA	NA	NA	NA	NA	NA	NA	S	NA	NA	NA	NA	NA	NA	NA	NA	NA	NA
RecBJI038	Coagulase negative staphylococcus	NA	S	S	S	S	NA	NA	S	S	R	NA	S	S	S	S	S	S	S	S	NA	NA	NA	NA	NA	S	NA	NA	NA	NA	NA	NA	NA	NA	NA	NA	NA	NA	NA	NA	NA	NA
RecBJI054	Coagulase negative staphylococcus	NA	NA	NA	NA	S	S	NA	S	S	S	NA	S	S	NA	R	S	NA	S	S	NA	NA	NA	NA	NA	NA	NA	NA	NA	NA	NA	NA	NA	NA	NA	NA	NA	NA	NA	NA	NA	NA
RecBJI054	Diphtheroid sp	NA	NA	NA	NA	S	NA	NA	R	S	S	NA	NA	NA	NA	NA	S	NA	S	S	NA	NA	NA	NA	NA	NA	NA	NA	NA	NA	NA	NA	NA	NA	NA	NA	NA	NA	NA	NA	NA	NA
RecBJI055	Staphylococcus epidermidis	NA	NA	NA	NA	S	NA	NA	R	R	R	NA	NA	S	NA	R	S	NA	S	S	NA	NA	NA	NA	NA	NA	NA	NA	NA	NA	NA	NA	NA	NA	NA	NA	NA	NA	NA	NA	NA	NA
RecBJI118	Staphylococcus aureus	S	S	S	S	S	NA	S	S	S	S	S	S	S	S	S	S	S	S	S	S	NA	NA	NA	NA	NA	NA	NA	NA	NA	NA	NA	NA	NA	NA	NA	NA	NA	NA	NA	NA	NA
