# Supplementary material for: Microbial Persistence, Replacement and Local Antimicrobial Therapy in Recurrent Bone and Joint Infection
Source: Antibiotics (Basel). 2023 Apr 5;12(4):708. doi: 10.3390/antibiotics12040708 (PMC10135193; doi:10.3390/antibiotics12040708)
Supplement: Supplementary file 1 [file antibiotics-12-00708-s001.zip › table S2_Recurrence_reop_antibiograms.xlsx]

## Sheet: S2_Recurrence_reop_antibiograms
Study ID	RECURRENCE Microorg number	Levofloxacin	Teicoplanin	Daptomycin	Clindamycin	Synercid	Amoxicillin	Chloramphenicol	Ciprofloxacin	Erythromycin	Fusidic acid	Fosfomycin	Gentamicin	Linezolid	Moxifloxacin	Flucloxacillinn	Rifampicin	Co-trimoxazole	Tetracycline	Vancomycin	Mupirocin	TEMOCILLIN	ERTAPENEM	MEROPENEM	CO-AMOXICLAV	AMIKACIN	AZTREONAM	CEFTAZIDIME	CEFTRIAXONE	PIVMECILLINAM	TOBRAMYCIN	TRIMETHOPRIM	PIPTAZ	COLISTIN	Penicillin	Metronidazole	AMPHOTERICIN	FLUCYTOSINE	FLUCONAZOLE ¬† ¬† ¬† ¬†	VORICONAZOLE¬† ¬† ¬† ¬†	MICAFUNGIN¬† ¬† ¬† ¬† ¬†	POSACONAZOLE
RecBJI002	Coagulase negative Staphylococcus	NA	NA	NA	NA	S	NA	NA	R	R	S	NA	R	S	NA	S	S	NA	R	S	NA	NA	NA	NA	NA	S	NA	NA	NA	NA	NA	R	NA	NA	R	NA	NA	NA	NA	NA	NA	NA
RecBJI002	Coagulase negative Staphylococcus	NA	NA	NA	NA	S	NA	NA	NA	S	R	NA	R	S	NA	S	S	NA	R	S	NA	NA	NA	NA	NA	NA	NA	NA	NA	NA	NA	R	NA	NA	NA	NA	NA	NA	NA	NA	NA	NA
RecBJI002	Candida albicans	NA	NA	NA	NA	NA	NA	NA	NA	NA	NA	NA	NA	NA	NA	NA	NA	NA	NA	NA	NA	NA	NA	NA	NA	NA	NA	NA	NA	NA	NA	NA	NA	NA	NA	NA	NA	NA	NA	NA	NA	NA
RecBJI003	Staphylococcus aureus	NA	NA	NA	NA	S	NA	NA	R	S	S	NA	S	S	NA	S	S	NA	S	S	NA	NA	NA	NA	NA	S	NA	NA	NA	NA	NA	S	NA	NA	R	NA	NA	NA	NA	NA	NA	NA
RecBJI003	Coagulase negative Staphylococcus	NA	NA	NA	NA	S	NA	NA	R	R	S	NA	S	S	NA	R	S	NA	S	S	NA	NA	NA	NA	NA	S	NA	NA	NA	NA	NA	R	NA	NA	NA	NA	NA	NA	NA	NA	NA	NA
RecBJI004	Coagulase negative Staphylococcus	NA	NA	NA	NA	S	NA	NA	R	R	S	NA	S	S	NA	R	S	NA	S	S	NA	NA	NA	NA	NA	S	NA	NA	NA	NA	NA	S	NA	NA	R	NA	NA	NA	NA	NA	NA	NA
RecBJI005	Serratia plymuthica	NA	NA	NA	NA	NA	R	NA	R	NA	NA	NA	R	NA	NA	NA	NA	NA	NA	NA	NA	NA	S	S	S	NA	NA	R	R	NA	NA	R	S	NA	NA	NA	NA	NA	NA	NA	NA	NA
RecBJI006	Staphylococcus aureus	NA	S	NA	NA	S	NA	NA	S	S	S	NA	S	S	NA	S	S	NA	S	S	NA	NA	NA	NA	NA	S	NA	NA	NA	NA	NA	S	NA	NA	R	NA	NA	NA	NA	NA	NA	NA
RecBJI006	Coagulase negative Staphylococcus	NA	NA	NA	NA	NA	NA	NA	R	S	S	NA	R	S	NA	R	S	NA	S	S	NA	NA	NA	NA	NA	S	NA	NA	NA	NA	NA	R	NA	NA	R	NA	NA	NA	NA	NA	NA	NA
RecBJI007	Alcaligenes faecalis	NA	NA	NA	NA	NA	R	NA	S	NA	NA	NA	S	NA	NA	NA	NA	NA	NA	NA	NA	NA	S	S	S	NA	NA	S	R	NA	NA	R	S	NA	NA	NA	NA	NA	NA	NA	NA	NA
RecBJI008	Enterococcus faecalis	NA	NA	NA	NA	R	S	NA	NA	NA	NA	NA	S	S	NA	NA	NA	NA	NA	S	NA	NA	NA	NA	NA	NA	NA	NA	NA	NA	NA	NA	NA	NA	NA	NA	NA	NA	NA	NA	NA	NA
RecBJI008	Coagulase negative Staphylococcus	NA	NA	NA	NA	S	NA	NA	S	S	S	NA	S	S	NA	R	S	NA	R	S	NA	NA	NA	NA	NA	S	NA	NA	NA	NA	NA	R	NA	NA	R	NA	NA	NA	NA	NA	NA	NA
RecBJI009	Coagulase negative Staphylococcus	NA	NA	NA	NA	S	NA	NA	R	R	S	NA	R	S	NA	R	S	NA	S	S	NA	NA	NA	NA	NA	S	NA	NA	NA	NA	NA	R	NA	NA	R	NA	NA	NA	NA	NA	NA	NA
RecBJI010	Coagulase negative Staphylococcus	S	S	NA	NA	NA	R	NA	S	R	S	NA	R	NA	S	R	S	S	S	S	NA	NA	NA	NA	R	S	NA	NA	R	NA	NA	S	NA	NA	R	NA	NA	NA	NA	NA	NA	NA
RecBJI011	Candida albicans	NA	NA	NA	NA	NA	NA	NA	NA	NA	NA	NA	NA	NA	NA	NA	NA	NA	NA	NA	NA	NA	NA	NA	NA	NA	NA	NA	NA	NA	NA	NA	NA	NA	NA	NA	NA	NA	NA	NA	NA	NA
RecBJI012	Candida species	NA	NA	NA	NA	NA	NA	NA	NA	NA	NA	NA	NA	NA	NA	NA	NA	NA	NA	NA	NA	NA	NA	NA	NA	NA	NA	NA	NA	NA	NA	NA	NA	NA	NA	NA	NA	NA	NA	NA	NA	NA
RecBJI013	Staphylococcus aureus	S	S	NA	NA	NA	S	NA	S	R	S	NA	S	NA	S	S	S	S	S	S	NA	NA	NA	NA	S	NA	NA	NA	NA	NA	NA	S	NA	NA	S	NA	NA	NA	NA	NA	NA	NA
RecBJI015	Coagulase negative Staphylococcus	R	R	NA	NA	NA	R	NA	R	S	S	NA	R	NA	NA	R	S	NA	R	S	NA	NA	NA	NA	NA	NA	NA	NA	NA	NA	NA	R	NA	NA	R	NA	NA	NA	NA	NA	NA	NA
RecBJI016	Staphylococcus aureus	S	NA	NA	NA	NA	R	NA	S	R	S	NA	S	NA	S	S	S	NA	R	S	NA	NA	NA	NA	NA	NA	NA	NA	NA	NA	NA	R	NA	NA	R	NA	NA	NA	NA	NA	NA	NA
RecBJI018	Coagulase negative Staphylococcus	NA	S	NA	NA	NA	R	NA	R	S	S	NA	S	NA	NA	R	S	S	S	S	NA	NA	NA	NA	NA	NA	NA	NA	NA	NA	NA	S	NA	NA	R	NA	NA	NA	NA	NA	NA	NA
RecBJI020	Serratia marcescens	S	NA	NA	NA	NA	R	NA	S	NA	NA	NA	S	NA	NA	NA	NA	S	NA	NA	NA	NA	S	S	R	NA	S	S	S	NA	I	S	S	R	R	NA	NA	NA	NA	NA	NA	NA
RecBJI021	Staphylococcus epidermidis	NA	R	S	R	NA	R	NA	R	I	R	NA	R	NA	R	R	S	R	S	S	NA	NA	NA	NA	NA	R	NA	NA	NA	NA	NA	NA	NA	NA	R	NA	NA	NA	NA	NA	NA	NA
RecBJI021	Staphylococcus lugdunensis	NA	S	S	S	NA	NA	NA	S	S	R	NA	S	NA	S	S	S	S	S	S	NA	NA	NA	NA	NA	S	NA	NA	NA	NA	NA	NA	NA	NA	NA	NA	NA	NA	NA	NA	NA	NA
RecBJI022	Staphylococcus epidermidis	NA	S	S	R	NA	R	NA	R	R	S	NA	R	S	I	R	R	S	S	S	NA	NA	NA	NA	NA	R	NA	NA	NA	NA	NA	NA	NA	NA	R	NA	NA	NA	NA	NA	NA	NA
RecBJI022	Coagulase negative Staphylococcus	NA	NA	NA	NA	R	R	NA	R	R	R	NA	R	S	NA	NA	S	NA	S	NA	NA	NA	NA	NA	NA	S	NA	NA	NA	NA	NA	R	NA	NA	R	NA	NA	NA	NA	NA	NA	NA
RecBJI023	Staphylococcus epidermidis	NA	S	S	S	NA	NA	NA	S	S	S	NA	S	S	S	S	R	S	S	S	NA	NA	NA	NA	NA	S	NA	NA	NA	NA	NA	NA	NA	NA	NA	NA	NA	NA	NA	NA	NA	NA
RecBJI025	Staphylococcus aureus	NA	S	S	R	NA	NA	NA	S	R	S	NA	S	S	S	S	R	NA	S	S	S	NA	NA	NA	NA	S	NA	NA	NA	NA	NA	NA	NA	NA	NA	NA	NA	NA	NA	NA	NA	NA
RecBJI026	Enterococcus faecium	NA	R	S	NA	S	R	NA	NA	NA	NA	NA	NA	S	NA	NA	NA	NA	NA	R	NA	NA	NA	NA	NA	NA	NA	NA	NA	NA	NA	NA	NA	NA	R	NA	NA	NA	NA	NA	NA	NA
RecBJI027	Staphylococcus aureus	NA	S	S	R	NA	R	NA	R	R	S	NA	S	NA	R	R	S	S	S	S	S	NA	NA	NA	NA	S	NA	NA	NA	NA	NA	NA	NA	NA	R	NA	NA	NA	NA	NA	NA	NA
RecBJI028	Staphylococcus epidermidis	NA	S	S	R	NA	R	NA	R	R	R	NA	R	S	S	R	S	R	S	S	NA	NA	NA	NA	NA	R	NA	NA	NA	NA	NA	R	NA	NA	R	NA	NA	NA	NA	NA	NA	NA
RecBJI031	Staphylococcus aureus	NA	S	S	S	NA	R	NA	S	S	S	NA	S	S	S	S	S	S	S	S	S	NA	NA	NA	NA	S	NA	NA	NA	NA	NA	NA	NA	NA	R	NA	NA	NA	NA	NA	NA	NA
RecBJI032	Proteus mirabilis	S	NA	NA	NA	NA	R	NA	S	NA	NA	NA	S	NA	NA	NA	NA	R	NA	NA	NA	NA	S	S	S	NA	S	S	S	NA	S	S	S	R	R	NA	NA	NA	NA	NA	NA	NA
RecBJI034	Staphylococcus epidermidis	NA	S	S	R	NA	R	NA	R	R	S	NA	R	S	R	R	S	R	S	S	NA	NA	NA	NA	NA	R	NA	NA	NA	NA	NA	NA	NA	NA	R	NA	NA	NA	NA	NA	NA	NA
RecBJI035	Morganella morganii	R	NA	NA	NA	NA	R	NA	R	NA	NA	NA	R	NA	NA	NA	NA	R	NA	NA	NA	NA	S	S	R	NA	S	S	S	NA	R	R	S	R	R	NA	NA	NA	NA	NA	NA	NA
RecBJI040	Coagulase negative Staphylococcus	NA	S	S	NA	NA	R	NA	R	NA	R	NA	R	S	NA	R	NA	NA	NA	S	NA	NA	NA	NA	NA	R	NA	NA	NA	NA	NA	R	NA	NA	R	NA	NA	NA	NA	NA	NA	NA
RecBJI040	Coagulase negative Staphylococcus	NA	NA	NA	NA	NA	R	NA	R	R	R	NA	S	S	NA	S	R	S	S	S	S	NA	NA	NA	NA	S	NA	NA	NA	NA	NA	NA	NA	NA	R	NA	NA	NA	NA	NA	NA	NA
RecBJI041	Streptococcus dysgalactiae	NA	S	S	NA	NA	S	S	NA	R	NA	NA	NA	S	S	NA	NA	NA	R	S	NA	NA	NA	NA	S	NA	NA	NA	NA	NA	NA	NA	NA	NA	S	NA	NA	NA	NA	NA	NA	NA
RecBJI042	Staphylococcus epidermidis	NA	S	S	R	NA	R	NA	R	R	S	NA	R	NA	R	R	S	R	NA	S	NA	NA	NA	NA	NA	R	NA	NA	NA	NA	R	R	NA	NA	R	NA	NA	NA	NA	NA	NA	NA
RecBJI044	Streptococcus dysgalactiae	NA	S	S	NA	NA	S	S	NA	S	NA	NA	NA	S	S	S	NA	NA	R	S	NA	NA	NA	NA	NA	NA	NA	NA	NA	NA	NA	NA	NA	NA	S	NA	NA	NA	NA	NA	NA	NA
RecBJI045	Staphylococcus epidermidis	NA	S	S	S	S	S	NA	R	S	R	NA	S	S	R	R	R	R	R	S	NA	NA	NA	NA	NA	S	NA	NA	NA	NA	NA	R	NA	NA	R	NA	NA	NA	NA	NA	NA	NA
RecBJI049	Citrobacter sp	S	NA	NA	NA	NA	R	NA	S	NA	NA	NA	S	NA	NA	NA	NA	S	NA	NA	NA	NA	S	S	R	S	S	S	S	NA	S	S	S	S	R	NA	NA	NA	NA	NA	NA	NA
RecBJI050	Staphylococcus epidermidis	NA	S	S	R	S	R	NA	R	R	S	NA	R	S	S	R	S	I	R	S	NA	NA	NA	NA	NA	R	NA	NA	NA	NA	NA	NA	NA	NA	R	NA	NA	NA	NA	NA	NA	NA
RecBJI051	Staphylococcus epidermidis	NA	S	S	R	S	R	NA	R	R	R	NA	R	S	S	R	R	R	R	S	NA	NA	NA	NA	NA	R	NA	NA	NA	NA	NA	R	NA	NA	R	NA	NA	NA	NA	NA	NA	NA
RecBJI051	Staphylococcus epidermidis	NA	S	S	R	S	R	NA	R	R	R	NA	R	S	I	R	R	R	I	S	NA	NA	NA	NA	NA	R	NA	NA	NA	NA	NA	R	NA	NA	R	NA	NA	NA	NA	NA	NA	NA
RecBJI052	Staphylococcus aureus	NA	S	NA	NA	S	R	NA	S	S	S	NA	S	S	NA	S	S	NA	S	S	S	NA	NA	NA	NA	S	NA	NA	NA	NA	NA	R	NA	NA	R	NA	NA	NA	NA	NA	NA	NA
RecBJI058	Staphylococcus aureus	NA	S	S	S	NA	R	NA	S	S	R	S	R	S	S	S	R	S	S	S	S	NA	NA	NA	NA	R	NA	NA	NA	NA	NA	NA	NA	NA	R	NA	NA	NA	NA	NA	NA	NA
RecBJI060	Proteus mirabilis	S	NA	NA	NA	NA	S	NA	S	NA	NA	S	S	NA	NA	NA	NA	S	NA	NA	NA	NA	S	S	S	S	S	S	S	NA	S	S	S	R	R	NA	NA	NA	NA	NA	NA	NA
RecBJI064	Streptococcus dysgalactiae	NA	S	S	NA	NA	S	S	NA	S	NA	NA	NA	S	S	NA	NA	NA	R	S	NA	NA	NA	NA	NA	NA	NA	NA	NA	NA	NA	NA	NA	NA	S	NA	NA	NA	NA	NA	NA	NA
RecBJI068	Staphylococcus epidermidis	NA	NA	S	R	S	R	NA	R	R	NA	R	R	S	S	R	R	R	I	S	NA	NA	NA	NA	NA	R	NA	NA	NA	NA	NA	R	NA	NA	R	NA	NA	NA	NA	NA	NA	NA
RecBJI070	Cutibacterium acnes	NA	NA	NA	NA	S	S	NA	S	S	S	NA	S	S	NA	NA	S	S	S	S	R	NA	NA	NA	S	S	NA	NA	NA	NA	NA	S	NA	NA	S	NA	NA	NA	NA	NA	NA	NA
RecBJI072	Escherichia coli	S	NA	NA	NA	NA	R	NA	S	NA	NA	S	S	NA	NA	NA	NA	S	NA	NA	NA	NA	S	S	S	S	S	S	S	S	S	S	S	NA	NA	NA	NA	NA	NA	NA	NA	NA
RecBJI073	Enterococcus faecalis	NA	NA	NA	NA	NA	S	NA	NA	NA	NA	NA	NA	NA	NA	NA	NA	NA	NA	S	NA	NA	NA	NA	NA	NA	NA	NA	NA	NA	NA	NA	NA	NA	NA	NA	NA	NA	NA	NA	NA	NA
RecBJI074	Stretococcus constellatus	NA	S	NA	NA	NA	S	NA	NA	NA	NA	NA	S	S	NA	NA	NA	NA	NA	S	NA	NA	NA	S	NA	NA	NA	NA	S	NA	NA	NA	NA	NA	S	NA	NA	NA	NA	NA	NA	NA
RecBJI074	Coagulase negative Staphylococcus	S	S	S	S	S	NA	S	S	S	S	R	S	S	S	S	S	S	S	S	NA	NA	NA	NA	NA	NA	NA	NA	NA	NA	NA	NA	NA	NA	NA	NA	NA	NA	NA	NA	NA	NA
RecBJI075	Pseudomonas aeruginosa	S	NA	NA	NA	NA	NA	NA	S	NA	NA	NA	R	NA	NA	NA	NA	NA	NA	NA	NA	NA	NA	S	NA	S	I	S	NA	NA	R	NA	S	S	NA	NA	NA	NA	NA	NA	NA	NA
RecBJI076	Staphylococcus aureus	S	S	S	R	S	R	S	S	R	S	NA	S	S	S	S	S	S	S	S	S	NA	NA	NA	NA	NA	NA	NA	NA	NA	NA	NA	NA	NA	R	NA	NA	NA	NA	NA	NA	NA
RecBJI077	Staphylococcus aureus	NA	S	S	S	NA	NA	NA	S	S	S	NA	S	S	S	S	S	S	S	S	S	NA	NA	NA	NA	S	NA	NA	NA	NA	NA	NA	NA	NA	S	NA	NA	NA	NA	NA	NA	NA
RecBJI077	Streptococcus agalactiae	NA	S	NA	NA	NA	NA	S	NA	S	NA	NA	NA	S	S	NA	NA	NA	R	S	NA	NA	NA	NA	NA	NA	NA	NA	NA	NA	NA	NA	NA	NA	S	NA	NA	NA	NA	NA	NA	NA
RecBJI079	Staphylococcus aureus	NA	S	S	S	NA	R	NA	S	S	S	NA	S	S	S	S	S	S	S	S	S	NA	NA	NA	NA	S	NA	NA	NA	NA	NA	NA	NA	NA	R	NA	NA	NA	NA	NA	NA	NA
RecBJI080	Staphylococcus aureus	S	S	S	S	S	R	S	S	S	S	S	S	S	S	S	S	S	S	S	S	NA	NA	NA	NA	S	NA	NA	NA	NA	NA	NA	NA	NA	R	NA	NA	NA	NA	NA	NA	NA
RecBJI082	Streptococcus agalactiae	NA	NA	NA	NA	NA	NA	NA	R	S	NA	NA	R	S	NA	NA	NA	NA	R	NA	NA	NA	NA	NA	NA	S	NA	NA	NA	NA	NA	NA	NA	NA	S	NA	NA	NA	NA	NA	NA	NA
RecBJI084	Staphylococcus aureus	S	S	S	S	S	R	S	S	S	S	S	R	S	S	S	S	S	S	S	S	NA	NA	NA	NA	NA	NA	NA	NA	NA	NA	NA	NA	NA	R	NA	NA	NA	NA	NA	NA	NA
RecBJI084	Streptococcus anginosus	NA	S	NA	NA	NA	S	NA	NA	NA	NA	NA	S	S	NA	NA	NA	NA	NA	S	NA	NA	NA	S	NA	NA	NA	NA	S	NA	NA	NA	NA	NA	S	NA	NA	NA	NA	NA	NA	NA
RecBJI084	Globigatella sanguinis	NA	NA	NA	R	NA	NA	NA	R	NA	NA	NA	R	NA	NA	NA	NA	NA	NA	S	NA	NA	NA	NA	NA	R	NA	NA	NA	NA	NA	NA	NA	NA	S	NA	NA	NA	NA	NA	NA	NA
RecBJI085	Corynebacterium aurimucosum	NA	NA	NA	NA	NA	NA	NA	S	NA	NA	NA	S	S	NA	NA	S	NA	S	S	NA	NA	NA	NA	NA	NA	NA	NA	NA	NA	NA	NA	NA	NA	R	NA	NA	NA	NA	NA	NA	NA
RecBJI086	Pseudomonas aeruginosa	S	NA	NA	NA	NA	NA	NA	S	NA	NA	NA	S	NA	NA	NA	NA	NA	NA	NA	NA	NA	NA	S	NA	S	R	S	NA	NA	S	NA	S	R	NA	NA	NA	NA	NA	NA	NA	NA
RecBJI087	Pseudomonas aeruginosa	NA	NA	NA	NA	NA	NA	NA	S	NA	NA	NA	S	NA	NA	NA	NA	NA	NA	NA	NA	NA	NA	S	NA	S	R	S	NA	NA	S	NA	S	R	NA	NA	NA	NA	NA	NA	NA	NA
RecBJI088	Staphylococcus aureus	S	S	S	S	S	R	S	S	S	S	S	S	S	S	S	S	S	S	S	S	NA	NA	NA	NA	NA	NA	NA	NA	NA	NA	NA	NA	NA	R	NA	NA	NA	NA	NA	NA	NA
RecBJI088	Arthrobacter cumminsii	NA	NA	NA	NA	NA	NA	NA	R	S	S	NA	S	S	NA	NA	S	NA	S	S	S	NA	NA	NA	NA	S	NA	NA	NA	NA	NA	NA	NA	NA	R	NA	NA	NA	NA	NA	NA	NA
RecBJI088	Anaerococcus spp	NA	NA	NA	NA	NA	NA	NA	R	R	S	NA	R	S	NA	NA	S	NA	S	S	R	NA	NA	NA	NA	R	NA	NA	NA	NA	NA	S	NA	NA	S	NA	NA	NA	NA	NA	NA	NA
RecBJI089	Staphylococcus aureus	NA	S	S	S	NA	S	NA	S	S	S	S	S	S	S	S	S	S	S	S	S	NA	NA	NA	S	S	NA	NA	NA	NA	NA	NA	NA	NA	S	NA	NA	NA	NA	NA	NA	NA
RecBJI090	Serratia marcescens	S	NA	NA	NA	NA	R	NA	S	NA	NA	NA	S	NA	NA	NA	NA	S	NA	NA	NA	NA	S	S	R	NA	S	S	S	NA	S	S	S	R	R	NA	NA	NA	NA	NA	NA	NA
RecBJI091	Staphylococcus aureus	S	S	S	S	S	R	S	S	S	S	S	S	S	S	S	S	S	S	S	S	NA	NA	NA	NA	NA	NA	NA	NA	NA	NA	NA	NA	NA	R	NA	NA	NA	NA	NA	NA	NA
RecBJI092	Pseudomonas aeruginosa	S	NA	NA	NA	NA	NA	NA	S	NA	NA	NA	S	NA	NA	NA	NA	NA	NA	NA	NA	NA	NA	S	NA	S	I	S	NA	NA	S	NA	S	NA	NA	NA	NA	NA	NA	NA	NA	NA
RecBJI093	Staphylococcus aureus	S	S	S	S	S	NA	S	S	S	S	S	S	S	S	S	S	S	S	S	S	NA	NA	NA	NA	NA	NA	NA	NA	NA	NA	NA	NA	NA	R	NA	NA	NA	NA	NA	NA	NA
RecBJI094	Staphylococcus aureus	S	S	S	S	S	R	S	S	S	S	S	S	S	S	S	S	S	S	S	S	NA	NA	NA	NA	NA	NA	NA	NA	NA	NA	NA	NA	NA	R	NA	NA	NA	NA	NA	NA	NA
RecBJI095	Enterococcus faecalis	NA	S	NA	NA	NA	S	NA	NA	NA	NA	NA	NA	NA	NA	NA	NA	NA	NA	S	NA	NA	NA	NA	NA	NA	NA	NA	NA	NA	NA	NA	NA	NA	NA	NA	NA	NA	NA	NA	NA	NA
RecBJI095	Morganella morganii	S	NA	NA	NA	NA	R	NA	S	NA	NA	NA	S	NA	NA	NA	NA	S	NA	NA	NA	NA	S	S	R	S	S	S	S	NA	S	S	S	R	R	NA	NA	NA	NA	NA	NA	NA
RecBJI095	Klebsiella species	S	NA	NA	NA	NA	R	NA	S	NA	NA	NA	S	NA	NA	NA	NA	S	NA	NA	NA	NA	S	S	S	S	S	S	S	NA	S	S	S	S	R	NA	NA	NA	NA	NA	NA	NA
RecBJI095	Citrobacter sp	S	NA	NA	NA	NA	R	NA	S	NA	NA	NA	S	NA	NA	NA	NA	S	NA	NA	NA	NA	S	S	R	S	S	S	S	NA	S	S	S	S	R	NA	NA	NA	NA	NA	NA	NA
RecBJI096	Pseudomonas aeruginosa	NA	NA	NA	NA	NA	R	NA	S	NA	NA	NA	S	NA	NA	NA	NA	NA	NA	NA	NA	NA	NA	S	NA	NA	NA	S	R	NA	NA	R	S	NA	R	NA	NA	NA	NA	NA	NA	NA
RecBJI096	Staphylococcus aureus	NA	NA	NA	NA	NA	S	NA	S	R	S	NA	S	NA	NA	S	S	NA	S	S	NA	NA	NA	NA	NA	S	NA	NA	NA	NA	NA	R	NA	NA	S	NA	NA	NA	NA	NA	NA	NA
RecBJI099	Corynebacterium species	NA	S	NA	NA	S	R	NA	R	R	R	NA	R	S	NA	NA	NA	R	R	S	NA	NA	NA	NA	NA	R	NA	NA	NA	NA	NA	R	NA	NA	R	NA	NA	NA	NA	NA	NA	NA
RecBJI101	Enterobacter cloacae	NA	NA	NA	NA	NA	R	NA	S	NA	NA	NA	S	NA	NA	NA	NA	S	NA	NA	NA	NA	S	S	R	NA	NA	S	S	NA	NA	S	S	NA	R	NA	NA	NA	NA	NA	NA	NA
RecBJI103	Staphylococcus aureus	NA	NA	NA	NA	S	R	NA	S	S	S	NA	S	S	NA	S	S	S	S	S	NA	NA	NA	NA	NA	S	NA	NA	NA	NA	NA	S	NA	NA	R	NA	NA	NA	NA	NA	NA	NA
RecBJI103	Pseudomonas aeruginosa	NA	NA	NA	NA	NA	NA	NA	S	NA	NA	NA	S	NA	NA	NA	NA	NA	NA	NA	NA	NA	NA	S	NA	NA	NA	S	R	NA	NA	R	S	NA	NA	NA	NA	NA	NA	NA	NA	NA
RecBJI103	Anaerobe species	NA	NA	NA	NA	NA	NA	NA	NA	NA	NA	NA	NA	NA	NA	NA	NA	NA	NA	NA	NA	NA	NA	NA	NA	NA	NA	NA	NA	NA	NA	NA	NA	NA	NA	S	NA	NA	NA	NA	NA	NA
RecBJI104	Staphylococcus aureus	NA	NA	NA	NA	NA	R	NA	S	S	S	NA	NA	S	NA	S	S	S	S	S	NA	NA	NA	NA	NA	S	NA	NA	NA	NA	NA	S	NA	NA	R	NA	NA	NA	NA	NA	NA	NA
RecBJI105	Coagulase negative Staphylococcus	NA	NA	NA	NA	NA	R	NA	S	S	R	NA	S	S	NA	S	S	NA	S	S	NA	NA	NA	NA	NA	S	NA	NA	NA	NA	NA	R	NA	NA	R	NA	NA	NA	NA	NA	NA	NA
RecBJI106	Staphylococcus aureus	NA	NA	NA	NA	S	S	NA	S	S	R	NA	S	S	NA	S	S	S	S	S	NA	NA	NA	NA	NA	S	NA	NA	NA	NA	NA	S	NA	NA	S	NA	NA	NA	NA	NA	NA	NA
RecBJI106	Enterobacter cloacae	NA	NA	NA	NA	NA	R	NA	S	NA	NA	NA	S	NA	NA	NA	NA	S	NA	NA	NA	NA	NA	S	R	NA	NA	S	S	NA	NA	S	S	NA	R	NA	NA	NA	NA	NA	NA	NA
RecBJI109	Coagulase negative Staphylococcus	NA	NA	NA	NA	S	R	NA	S	S	S	NA	S	S	NA	S	S	S	S	S	NA	NA	NA	NA	NA	S	NA	NA	NA	NA	NA	S	NA	NA	R	NA	NA	NA	NA	NA	NA	NA
RecBJI110	Staphylococcus aureus	NA	NA	NA	NA	NA	R	NA	S	S	S	NA	S	S	NA	S	S	S	S	S	NA	NA	NA	NA	NA	S	NA	NA	NA	NA	NA	S	NA	NA	R	NA	NA	NA	NA	NA	NA	NA
RecBJI111	Streptococcus agalactiae	NA	NA	NA	NA	NA	S	NA	NA	S	R	NA	NA	S	NA	S	S	NA	R	S	NA	NA	NA	NA	S	R	NA	NA	NA	NA	NA	R	NA	NA	S	NA	NA	NA	NA	NA	NA	NA
RecBJI112	Enterococcus faecium	NA	NA	NA	NA	S	NA	NA	NA	S	NA	NA	R	S	NA	NA	NA	NA	NA	S	NA	NA	NA	NA	NA	NA	NA	NA	NA	NA	NA	NA	NA	NA	R	NA	NA	NA	NA	NA	NA	NA
RecBJI114	Staphylococcus epidermidis	R	S	S	S	S	R	S	R	S	S	NA	S	S	R	R	S	R	S	S	NA	NA	NA	NA	NA	NA	NA	NA	NA	NA	NA	NA	NA	NA	R	NA	NA	NA	NA	NA	NA	NA
RecBJI115	Serratia marcescens	S	NA	NA	NA	NA	NA	NA	S	NA	NA	NA	S	NA	NA	NA	NA	S	NA	NA	NA	R	S	S	R	I	S	S	S	NA	R	S	S	R	NA	NA	NA	NA	NA	NA	NA	NA
RecBJI115	Pseudomonas aeruginosa	S	NA	NA	NA	NA	NA	NA	S	NA	NA	NA	S	NA	NA	NA	NA	NA	NA	NA	NA	NA	NA	S	NA	S	S	S	NA	NA	S	NA	S	NA	NA	NA	NA	NA	NA	NA	NA	NA
RecBJI116	Escherichia coli	S	NA	NA	NA	NA	S	NA	S	NA	NA	S	S	NA	NA	NA	NA	S	NA	NA	NA	NA	S	S	S	S	S	S	S	S	S	S	S	NA	NA	NA	NA	NA	NA	NA	NA	NA
RecBJI117	Staphylococcus aureus	S	S	S	R	S	NA	S	S	R	S	S	S	S	S	S	S	S	S	S	S	NA	NA	NA	NA	NA	NA	NA	NA	NA	NA	NA	NA	NA	NA	NA	NA	NA	NA	NA	NA	NA
RecBJI118	Enterococcus faecalis	NA	S	S	NA	NA	S	NA	NA	NA	NA	NA	NA	S	NA	NA	NA	NA	NA	S	NA	NA	NA	NA	NA	NA	NA	NA	NA	NA	NA	NA	NA	NA	NA	NA	NA	NA	NA	NA	NA	NA
RecBJI118	Proteus mirabilis	NA	NA	NA	NA	NA	S	NA	S	NA	NA	NA	S	NA	NA	NA	NA	S	NA	NA	NA	S	S	S	S	S	S	S	S	NA	S	S	S	R	NA	NA	NA	NA	NA	NA	NA	NA
RecBJI118	Enterobacter cloacae	NA	NA	NA	NA	NA	R	NA	R	NA	NA	S	R	NA	NA	NA	NA	R	NA	NA	NA	I	S	S	R	S	R	R	R	NA	S	R	R	NA	NA	NA	NA	NA	NA	NA	NA	NA
RecBJI119	Escherichia coli	R	NA	NA	NA	NA	R	NA	R	NA	NA	S	R	NA	NA	NA	NA	R	NA	NA	NA	R	S	S	S	I	I	S	R	R	R	R	R	NA	NA	NA	NA	NA	NA	NA	NA	NA
RecBJI120	Staphylococcus epidermidis	R	S	S	S	S	R	S	R	S	S	S	R	S	R	R	S	R	I	S	NA	NA	NA	NA	NA	NA	NA	NA	NA	NA	NA	NA	NA	NA	NA	NA	NA	NA	NA	NA	NA	NA
RecBJI121	Staphylococcus aureus	S	S	S	R	S	NA	S	S	R	R	S	S	S	S	S	R	S	S	S	S	NA	NA	NA	NA	NA	NA	NA	NA	NA	NA	NA	NA	NA	NA	NA	NA	NA	NA	NA	NA	NA
RecBJI122	Staphylococcus aureus	S	S	S	S	S	NA	S	S	S	S	S	S	S	S	S	S	S	S	S	S	NA	NA	NA	NA	NA	NA	NA	NA	NA	NA	NA	NA	NA	S	NA	NA	NA	NA	NA	NA	NA
RecBJI123	Enterococcus faecium	NA	S	S	NA	I	R	NA	NA	NA	NA	NA	NA	S	NA	NA	NA	NA	NA	S	NA	NA	NA	NA	NA	NA	NA	NA	NA	NA	NA	NA	NA	NA	NA	NA	NA	NA	NA	NA	NA	NA
RecBJI123	Pseudomonas aeruginosa	R	NA	NA	NA	NA	NA	NA	R	NA	NA	NA	S	NA	NA	NA	NA	NA	NA	NA	NA	NA	NA	S	NA	S	S	S	NA	NA	S	NA	S	NA	NA	NA	NA	NA	NA	NA	NA	NA
RecBJI124	Escherichia coli	S	NA	NA	NA	NA	R	NA	S	NA	NA	S	S	NA	NA	NA	NA	S	NA	NA	NA	S	S	S	R	S	S	S	S	NA	S	S	S	NA	NA	NA	NA	NA	NA	NA	NA	NA
RecBJI124	Proteus mirabilis	S	NA	NA	NA	NA	S	NA	S	NA	NA	S	S	NA	NA	NA	NA	S	NA	NA	NA	S	S	S	S	S	S	S	S	NA	S	S	S	R	NA	NA	NA	NA	NA	NA	NA	NA
RecBJI124	Klebsiella pneumoniae	S	NA	NA	NA	NA	R	NA	S	NA	NA	S	S	NA	NA	NA	NA	S	NA	NA	NA	R	S	S	S	S	S	S	S	NA	S	S	S	NA	NA	NA	NA	NA	NA	NA	NA	NA
RecBJI124	Klebsiella variicola	S	NA	NA	NA	NA	S	NA	S	NA	NA	S	S	NA	NA	NA	NA	S	NA	NA	NA	S	S	S	S	S	S	S	S	NA	S	S	S	NA	NA	NA	NA	NA	NA	NA	NA	NA
RecBJI124	Escherichia coli	S	NA	NA	NA	NA	R	NA	S	NA	NA	S	R	NA	NA	NA	NA	S	NA	NA	NA	S	S	S	R	R	S	S	S	NA	R	S	S	NA	NA	NA	NA	NA	NA	NA	NA	NA
RecBJI124	Proteus mirabilis	S	NA	NA	NA	NA	S	NA	S	NA	NA	S	R	NA	NA	NA	NA	S	NA	NA	NA	S	S	S	S	S	S	S	S	NA	R	S	S	R	NA	NA	NA	NA	NA	NA	NA	NA
RecBJI125	Proteus mirabilis	S	NA	NA	NA	NA	R	NA	S	NA	NA	NA	R	NA	NA	NA	NA	R	NA	NA	NA	S	S	S	R	S	S	S	S	NA	R	R	S	R	NA	NA	NA	NA	NA	NA	NA	NA
RecBJI126	Staphylococcus epidermidis	R	S	S	R	S	R	S	R	R	R	S	R	S	R	R	S	R	R	S	NA	NA	NA	NA	NA	NA	NA	NA	NA	NA	NA	NA	NA	NA	NA	NA	NA	NA	NA	NA	NA	NA
RecBJI127	Bacteroides fragilis	NA	NA	NA	S	NA	NA	NA	NA	NA	NA	NA	NA	NA	NA	NA	NA	NA	NA	NA	NA	NA	NA	NA	S	NA	NA	NA	NA	NA	NA	NA	NA	NA	R	S	NA	NA	NA	NA	NA	NA
RecBJI128	Escherichia coli	S	NA	NA	NA	NA	R	NA	S	NA	NA	S	R	NA	NA	NA	NA	R	NA	NA	NA	S	S	S	R	S	S	S	S	S	R	R	S	NA	NA	NA	NA	NA	NA	NA	NA	NA
RecBJI129	Staphylococcus aureus	S	S	S	S	S	R	S	S	R	S	S	S	S	S	S	S	S	I	S	NA	NA	NA	NA	NA	NA	NA	NA	NA	NA	NA	NA	NA	NA	R	NA	NA	NA	NA	NA	NA	NA
RecBJI130	Staphylococcus epidermidis	R	NA	S	R	I	R	S	R	S	S	S	R	S	R	R	R	R	S	S	NA	NA	NA	NA	NA	NA	NA	NA	NA	NA	NA	NA	NA	NA	NA	NA	NA	NA	NA	NA	NA	NA
RecBJI131	Staphylococcus aureus	S	S	S	S	S	NA	S	S	S	S	S	S	S	S	S	S	S	S	S	NA	NA	NA	NA	NA	NA	NA	NA	NA	NA	NA	NA	NA	NA	NA	NA	NA	NA	NA	NA	NA	NA
RecBJI131	Cutibacterium acnes	NA	NA	NA	S	NA	NA	NA	NA	NA	NA	NA	NA	NA	NA	NA	NA	NA	NA	NA	NA	NA	NA	NA	NA	NA	NA	NA	NA	NA	NA	NA	NA	NA	S	NA	NA	NA	NA	NA	NA	NA
RecBJI132	Staphylococcus epidermidis	R	S	S	S	S	R	S	R	S	S	S	R	S	R	R	R	I	I	S	NA	NA	NA	NA	NA	NA	NA	NA	NA	NA	NA	NA	NA	NA	NA	NA	NA	NA	NA	NA	NA	NA
RecBJI132	Staphylococcus epidermidis	R	S	S	R	S	R	S	R	R	R	S	R	S	R	R	S	R	I	S	NA	NA	NA	NA	NA	NA	NA	NA	NA	NA	NA	NA	NA	NA	NA	NA	NA	NA	NA	NA	NA	NA
RecBJI133	Pseudomonas aeruginosa	S	NA	NA	NA	NA	NA	NA	S	NA	NA	NA	R	NA	NA	NA	NA	NA	NA	NA	NA	NA	NA	S	NA	S	S	S	NA	NA	S	NA	S	R	NA	NA	NA	NA	NA	NA	NA	NA
RecBJI133	Pseudomonas aeruginosa	S	NA	NA	NA	NA	NA	NA	S	NA	NA	NA	S	NA	NA	NA	NA	NA	NA	NA	NA	NA	NA	S	NA	S	S	S	NA	NA	S	NA	S	NA	NA	NA	NA	NA	NA	NA	NA	NA
RecBJI134	Enterobacter cloacae	S	NA	NA	NA	NA	R	NA	S	NA	NA	NA	S	NA	NA	NA	NA	S	NA	NA	NA	S	S	S	R	S	S	S	S	NA	S	S	S	NA	NA	NA	NA	NA	NA	NA	NA	NA
RecBJI134	Staphylococcus aureus	S	S	S	S	S	NA	S	S	S	S	S	S	S	S	S	S	S	S	S	S	NA	NA	NA	NA	NA	NA	NA	NA	NA	NA	NA	NA	NA	NA	NA	NA	NA	NA	NA	NA	NA
RecBJI134	Streptococcus agalactiae	NA	S	S	NA	NA	S	S	NA	S	NA	NA	NA	S	S	S	NA	S	R	S	NA	NA	NA	NA	NA	NA	NA	NA	NA	NA	NA	NA	NA	NA	R	NA	NA	NA	NA	NA	NA	NA
RecBJI135	Staphylococcus epidermidis	S	S	S	S	S	R	S	R	S	R	S	R	S	R	R	R	R	I	S	NA	NA	NA	NA	NA	NA	NA	NA	NA	NA	NA	NA	NA	NA	NA	NA	NA	NA	NA	NA	NA	NA
RecBJI136	Staphylococcus lugdunensis	S	S	S	S	S	NA	S	S	S	S	S	S	S	S	S	S	S	S	S	NA	NA	NA	NA	NA	NA	NA	NA	NA	NA	NA	NA	NA	NA	NA	NA	NA	NA	NA	NA	NA	NA
RecBJI136	Acinetobacter spp	NA	NA	NA	NA	NA	NA	NA	I	NA	NA	NA	S	NA	NA	NA	NA	S	NA	NA	NA	NA	NA	S	NA	S	NA	NA	NA	NA	NA	NA	NA	NA	NA	NA	NA	NA	NA	NA	NA	NA
RecBJI137	Staphylococcus epidermidis	R	S	S	R	S	R	S	R	R	R	S	R	S	R	R	S	S	R	S	NA	NA	NA	NA	NA	NA	NA	NA	NA	NA	NA	NA	NA	NA	NA	NA	NA	NA	NA	NA	NA	NA
RecBJI137	Proteus mirabilis	R	NA	NA	NA	NA	S	NA	R	NA	NA	NA	R	NA	NA	NA	NA	S	NA	NA	NA	S	S	S	S	S	S	S	S	NA	S	S	S	NA	NA	NA	NA	NA	NA	NA	NA	NA
RecBJI137	Enterococcus faecalis	NA	S	S	NA	NA	S	NA	NA	NA	NA	NA	NA	S	NA	NA	NA	NA	NA	S	NA	NA	NA	NA	S	NA	NA	NA	NA	NA	NA	NA	NA	NA	NA	NA	NA	NA	NA	NA	NA	NA
RecBJI078	Staphylococcus aureus	NA	NA	NA	NA	NA	NA	NA	NA	NA	NA	NA	NA	NA	NA	NA	NA	NA	NA	NA	NA	NA	NA	NA	NA	NA	NA	NA	NA	NA	NA	NA	NA	NA	NA	NA	NA	NA	NA	NA	NA	NA
		122
